# Supplementary material for: COLD REGULATED GENE 27 and 28 antagonize the transcriptional activity of the RVE8/LNK1/LNK2 circadian complex
Source: Plant Physiol. 2023 Apr 5;192(3):2436–56. doi: 10.1093/plphys/kiad210 (PMC10315267; doi:10.1093/plphys/kiad210)
Supplement: kiad210_Supplementary_Data [file kiad210_supplementary_data.zip]

Archive with 3 entries (3 files):
- Dataset 1_APMS.xlsx
- Supplemental Figures Combined.pdf
- Supplemental Tables_Combined_revision.xlsx
